# Supplementary material for: Alterations in the Placenta Following Vaccination and Infection with SARS-CoV-2 During Pregnancy
Source: Int J Mol Sci. 2026 Jun 17;27(12):5473. doi: 10.3390/ijms27125473 (PMC13299606; doi:10.3390/ijms27125473)
Supplement: Supplementary file 1 [file ijms-27-05473-s001.zip]

Archive with 1 entries (1 files):
- ijms-4360918-supplementary.pdf
